# Supplementary material for: Phototransformation of Three Psychoactive Drugs in Presence of Sedimental Water Extractable Organic Matter
Source: Molecules. 2021 Apr 23;26(9):2466. doi: 10.3390/molecules26092466 (PMC8122907; doi:10.3390/molecules26092466)
Supplement: Supplementary file 1 [file molecules-26-02466-s001.zip]

Archive with 1 entries (1 files):
- molecules-1177878-supplementary.pdf
